# Supplementary material for: Zfp296 knockout enhances chromatin accessibility and induces a unique state of pluripotency in embryonic stem cells
Source: Commun Biol. 2023 Jul 24;6:771. doi: 10.1038/s42003-023-05148-8 (PMC10366109; doi:10.1038/s42003-023-05148-8)
Supplement: Supplementary file 4 — Supplementary Data [file 42003_2023_5148_MOESM4_ESM.xlsx]

## Sheet: Fig. 1b
			Proliferation (Fold Increase)
	WT	8.344	7.531	7.5	6.844	7.438	7.781	7.375	7.656	7.094	8.344
	KO #98	9.488	8.39	9.122	8.854	8.659	8.854	8.463	9.268	9.659	9.268
	KO #156	9.186	8.907	9.163	8.023	8.116	9.023	8.698	7.698	8	7.884
	Rescue #22	6.71	6.645	6.645	6.258	7.484	7.29	7.161	7.355	6.513	7.161
	Rescue #10	5.895	6.158	5.579	5.421	5.947	5.947	5.737	6.211	5.789	5.579

## Sheet: Fig. 1c
	% Apoptotic cells
	Area No.	WT	KO #98	KO #156	Rescue #22	Rescue #10
	#1	1.09091	0.581395	0.468384	0.787402	0.641026
	#2	1.14943	0.283286	0.591716	0.867679	0.753769
	#3	1.34875	0.537634	0.821918	0.740741	0.767263
	#4	1.56472	0.833333	0.539084	0.561798	1.37363
	#5	0.526316	0.26738	0.8	0.311526	0.560224
	#6	1.43312	0.728155	1.81347	1.39665	2.02899
	#7	0.218818	0.57971	1.22699	1.14613	4.24929
	#8	0.956023	0.496278	1.55844	0.996678	1.65289
	#9	0.598802	0.235294	0.269542	0	4.39883
	#10	0.681431	0.515464	0.537634	0.980392	4.12979
	#11	0.873362	0.26738	1.70648	1.2931	2.14067
	#12	1.14723	0.246914	0.887574	1.21212	4.34783
	#13	1.18168	1.08225	0.852273	1.04439	3.18302
	#14	1.11111	1.0989	1.11732	1.04712	3.45821
	#15	1.22699	0.724638	1.54321	1.11421	1.48883
	#16	1.61871	0.728155	1.15942	1.37363	1.83246
	#17	1.00143	1.29534	0.552486	0.852273	1.62791
	#18	0.746269	1.05263	0.298507	0.824176	1.59574
	#19	1.3267	1.23153	1.32013	1.44928	0.963855
	#20	0.662252	0.990099	0.694444	0.945626	0.634921

## Sheet: Fig. 1d
		Weights of teratomas (g)
	WT	0.96	2.82	0.05	1.51	0.62	2.86	1.45	0.39
	KO #98	0	0	0	0	0	0	0	0
	KO #156	0	0	0	0	0	0	0	0
	Rescue #22	0.1	0.34	0	0	0	0	0	0
	Rescue #10	0.53	1.15	0.73	0.06	0	0	0	0

## Sheet: Fig. 3b
	Relative intensity
	WT	1.3578
		0.802186
		0.840017
	Rescue #22	1.79592
		1.15143
		1.40325
	KO #98	0.197208
		0.0734771
		0.00774016

## Sheet: Fig. 7a
	Signal intensity relative to WT
		H3K9me1	H3K9me2	H3K9me3	H3K27me3
	KO #98	1.22173	1.11463	0.839395	0.42444
		1.17576	1.45691	1.48461	0.609418
		1.15543	1.92973	1.17905	0.729101
		1.037	1.90051	0.875046	0.903
		0.819	1.272	1.264	0.594
			1.114	1.062
	Rescue #22	1.10627	0.727344	0.388909	0.639768
		0.938741	0.93127	0.823293	0.568072
		1.04021	0.85991	0.828547	0.764229
		0.877	1.19215	0.437513	1.06
		0.873	0.939	0.698	1.148
			0.759	0.468

## Sheet: Fig. S3a
	Numerical source data for Supplementary Fig. 3a
			Nanog	Oct3/4	Zfp42	cMyc	Sox1	Gata4	T	Tcl1
	LIF(+)	WT	1.01239	1.02125	0.970455	1.01716	0.873509	0.97905	1.12453	1.01247
			0.989334	0.987164	0.992136	0.982842	1.04958	1.02146	0.926286	0.979273
			0.99828	0.991589	1.03741	0.999	1.07691	0.999492	0.949184	1.00825
		KO #98	2.28542	1.35326	2.92778	0.630886	6.47101	4.93008	0.0404252	3.76995
			2.20022	1.25993	2.79206	0.611254	6.43948	4.96748	0.0596568	3.57217
			2.13165	1.22227	2.59149	0.611881	6.35123	4.934	0.0231805	3.63819
		Rescue #22	1.55268	0.733066	1.25354	0.662304	1.88073	1.44478	0.583084	2.78848
			1.40335	0.684789	1.17587	0.632853	1.97297	1.10214	0.582752	2.72518
			1.35178	0.79548	1.22623	0.619495	1.96742	0.972268	0.500738	2.72377
		KO #156	1.41771	0.93699	1.07595	0.573168	7.09444	3.37267	0.0312042	3.45599
			1.34076	0.848674	1.01465	0.568567	7.12369	3.22341	0.0381743	3.2332
			1.44612	0.875167	1.04261	0.573419	7.09543	3.30956	0.0176541	3.14879
		Rescue #10	1.10136	0.764333	0.805001	0.605819	4.52991	2.58137	0.141635	2.90653
			1.07257	0.781926	0.787541	0.597703	4.55172	2.64286	0.19713	2.78033
			1.10139	0.828416	0.828052	0.592323	4.70644	2.77628	0.241454	2.80725
	LIF(-) Day5	WT	0.464316	0.462062	0.251593	0.51774	0.584608	33.702	9.95332	0.610534
			0.464193	0.440794	0.257982	0.500647	0.613856	29.902	9.27126	0.665956
			0.477573	0.430465	0.256959	0.488574	0.562004	27.9043	8.54098	0.641218
		KO #98	1.23425	0.726847	0.692831	0.579231	2.38435	9.27005	6.87007	1.29031
			1.26051	0.64343	0.645161	0.569474	2.38254	9.45656	6.73268	1.37691
			1.27919	0.691785	0.681057	0.585633	2.20852	9.1935	6.52299	1.33682
		Rescue #22	0.625916	0.354716	0.664783	0.563031	0.788909	32.2762	6.98666	0.670479
			0.626181	0.375914	0.669365	0.570447	0.820664	31.1762	7.34059	0.612879
			0.639514	0.394914	0.686391	0.561205	0.835755	33.4174	7.42231	0.628366
		KO #156	1.38896	1.07565	1.25998	0.463323	1.67116	7.91865	8.32391	1.50246
			1.37238	1.00034	1.23531	0.446853	1.49059	7.40427	7.66117	1.46552
			1.32687	0.98187	1.15565	0.441607	1.53776	7.60321	7.95077	1.46647
		Rescue #10	0.841136	0.475679	0.815802	0.593774	0.976512	34.8596	5.88118	1.00303
			0.792594	0.438762	0.764525	0.565205	0.952611	32.6837	5.40657	1.0449
			0.739686	0.473901	0.794672	0.545237	0.986784	28.8591	4.84931	1.04145
	LIF(-) Day8	WT	0.512108	0.447087	0.362522	0.517806	10.6813	46.2351	3.97534	0.669969
			0.501774	0.447309	0.35361	0.501889	10.3972	44.3663	3.62491	0.662156
			0.492429	0.428844	0.347495	0.510648	10.7092	40.8825	3.35442	0.658929
		KO #98	1.158	0.55693	1.3738	0.518248	9.75663	27.4647	1.7708	1.88443
			1.11421	0.511301	1.2608	0.522915	9.74874	27.1696	1.7074	1.80435
			1.1264	0.528482	1.31764	0.531603	9.65853	27.0406	1.76282	1.8056
		Rescue #22	0.275041	0.0515219	0.195348	0.548445	7.37299	53.4179	1.30531	0.363446
			0.266973	0.0559689	0.202735	0.548133	7.74285	51.3298	1.3977	0.404484
			0.273996	0.0646532	0.206213	0.529346	7.85879	53.7915	1.43014	0.392501
		KO #156	0.895502	0.564244	1.12574	0.42605	5.80234	36.8107	1.07231	1.17045
			0.862628	0.504909	1.00052	0.430632	5.8187	34.6889	1.03832	1.13561
			0.862189	0.508259	0.947149	0.422556	5.57803	33.7972	0.993445	1.11699
		Rescue #10	0.769278	0.187658	0.73441	0.460772	4.33679	52.5603	0.656872	1.28046
			0.694495	0.181799	0.708369	0.447838	4.15263	48.2319	0.655791	1.15784
			0.643833	0.199645	0.701943	0.432545	4.29929	43.5795	0.621665	1.18415

## Sheet: Fig. S3b
	Numerical source data for Supplementary Fig. 3b
		day 0	day 6	day 10	day 12	day 14	day 16	day 19
	WT	0	0	0.135468	0.174419	0.108108	0.214876	0.1111
		0	0	0.0674157	0.291262	0.196262	0.16	0.2
		0	0	0.0740741	0.236842	0.333333	0.218182	0.11
		0	0	0.182692	0.245283	0.303922	0.0825688	0.1553
	KO #98	0	0	0.0617978	0.141667	0.294643	0.271845	0.113
		0	0	0.056	0.175258	0.240385	0.268817	0.1684
		0	0	0.0900901	0.188679	0.257143	0.137615	0.1143
		0	0	0.0674157	0.242991	0.306931	0.0983607	0.1263
	Rescue #22	0	0	0.010101	0.0461538	0.0258621	0.0186916	0.0631
		0	0	0.0391061	0.0325203	0.0434783	0.020979	0.036
		0	0	0.0358974	0.0185185	0.0183486	0.0512821	0.0946
		0	0	0.010101	0.026087	0.0454545	0.025641	0.0465

## Sheet: Fig. S4
	Numerical source data for Supplementary Fig. 4
		Dppa3	Plac8	Pou3f1	Otx2	Aard	Napsa	Klhdc7a	Nkx6-3
	WT	0.990565	0.98918	1.00582	0.991011	0.986916	0.990577	0.866148	0.945635
		0.99159	1.03385	0.986111	1.00559	0.997546	0.997129	1.0477	0.944175
		1.01785	0.976966	1.00807	1.0034	1.01554	1.01229	1.08615	1.11019
	KO #98	0.297532	0.173025	0.125384	0.0932908	12.5604	28.9086	17.1332	10.8957
		0.283188	0.168134	0.122163	0.0974229	19.6222	32.4938	17.0001	10.8111
		0.278129	0.114155	0.110664	0.0949898	21.6694	32.9258	17.3612	11.0407
	Rescue #22	1.1712	0.906429	1.12388	1.01833	0.977238	0.587614	1.03228	0.656472
		1.1707	0.880539	1.10085	1.01949	0.926296	0.621508	0.905443	0.57581
		1.13265	0.818964	1.0722	1.01763	1.0456	0.626792	0.8887	0.565162
	WT	0.990565	0.98918	1.00582	0.991011	0.986916	0.990577	0.866148	0.945635
		0.99159	1.03385	0.986111	1.00559	0.997546	0.997129	1.0477	0.944175
		1.01785	0.976966	1.00807	1.0034	1.01554	1.01229	1.08615	1.11019
	KO #156	0.202403	0.0709347	0.11582	0.0547274	27.6082	31.1704	10.6347	6.76303
		0.165355	0.11041	0.117877	0.058729	26.4839	33.5407	12.1198	7.7075
		0.230374	0.0865157	0.12505	0.0541244	27.7864	33.3897	12.2412	7.78468
	Rescue #10	0.6489	0.978392	0.355437	0.576251	2.69791	2.86998	0.91936	0.58466
		0.607885	0.99098	0.371795	0.588278	2.75784	2.80547	0.920192	0.585189
		0.612605	1.04482	0.361829	0.608893	2.48338	2.75	0.959066	0.609911

## Sheet: Fig. S5
	Numerical source data for Supplementary Fig. 5
		%			%
	Aard promoter + CAG-Zfp296	20.158		Aard promoter + CAG-Flag-Zfp296	23.168
		21.7263			21.6848
		21.8433			24.754
	Dppa3 promoter + CAG-Zfp296	110.086		Aard promoter + CAG-Flag-Zfp296Δ2-3	22.2265
		87.6262			16.6362
		102.899			26.607
	pGL4.27 minimal promoter + CAG-Zfp296	103.572		Aard promoter + CAG-Flag-Zfp296Δ4-6	60.9388
		113.362			67.4593
		125.302			64.6739
				Aard promoter + CAG-Flag-Zfp296Δ6	32.4775
					29.8586
					35.9842
